# Supplementary material for: Gel2DE - A software tool for correlation analysis of 2D gel electrophoresis data
Source: BMC Bioinformatics. 2013 Jul 6;14:215. doi: 10.1186/1471-2105-14-215 (PMC3710208; doi:10.1186/1471-2105-14-215)
Supplement: Additional file 1 — Gel2DE software distribution. Precompiled Gel2DE executable for Windows 7, with documentation and a synthetic test data set. The distribution is also downloadable from http://code.google.com/p/gel2de. [file 1471-2105-14-215-S1.zip]

Archive with 85 entries (75 files):
- gel2de-1.0-win7/
- gel2de-1.0-win7/.DS_Store
- __MACOSX/
- __MACOSX/gel2de-1.0-win7/
- __MACOSX/gel2de-1.0-win7/._.DS_Store
- gel2de-1.0-win7/exampledata/
- gel2de-1.0-win7/exampledata/ctf.xml
- __MACOSX/gel2de-1.0-win7/exampledata/
- __MACOSX/gel2de-1.0-win7/exampledata/._ctf.xml
- gel2de-1.0-win7/exampledata/gel_data.xls
- __MACOSX/gel2de-1.0-win7/exampledata/._gel_data.xls
- gel2de-1.0-win7/exampledata/gel_data.xls.xml
- __MACOSX/gel2de-1.0-win7/exampledata/._gel_data.xls.xml
- gel2de-1.0-win7/exampledata/output/
- __MACOSX/gel2de-1.0-win7/exampledata/._output
- gel2de-1.0-win7/exampledata/project.xml
- __MACOSX/gel2de-1.0-win7/exampledata/._project.xml
- gel2de-1.0-win7/exampledata/synthetic/
- gel2de-1.0-win7/exampledata/synthetic/16bit/
- gel2de-1.0-win7/exampledata/synthetic/16bit/image01 st.png
- __MACOSX/gel2de-1.0-win7/exampledata/synthetic/
- __MACOSX/gel2de-1.0-win7/exampledata/synthetic/16bit/
- __MACOSX/gel2de-1.0-win7/exampledata/synthetic/16bit/._image01 st.png
- gel2de-1.0-win7/exampledata/synthetic/16bit/image01.png
- __MACOSX/gel2de-1.0-win7/exampledata/synthetic/16bit/._image01.png
- gel2de-1.0-win7/exampledata/synthetic/16bit/image02 st.png
- __MACOSX/gel2de-1.0-win7/exampledata/synthetic/16bit/._image02 st.png
- gel2de-1.0-win7/exampledata/synthetic/16bit/image02.png
- __MACOSX/gel2de-1.0-win7/exampledata/synthetic/16bit/._image02.png
- gel2de-1.0-win7/exampledata/synthetic/16bit/image03 st.png
- __MACOSX/gel2de-1.0-win7/exampledata/synthetic/16bit/._image03 st.png
- gel2de-1.0-win7/exampledata/synthetic/16bit/image03.png
- __MACOSX/gel2de-1.0-win7/exampledata/synthetic/16bit/._image03.png
- gel2de-1.0-win7/exampledata/synthetic/16bit/image04 st.png
- __MACOSX/gel2de-1.0-win7/exampledata/synthetic/16bit/._image04 st.png
- gel2de-1.0-win7/exampledata/synthetic/16bit/image04.png
- __MACOSX/gel2de-1.0-win7/exampledata/synthetic/16bit/._image04.png
- gel2de-1.0-win7/exampledata/synthetic/16bit/image05 st.png
- __MACOSX/gel2de-1.0-win7/exampledata/synthetic/16bit/._image05 st.png
- gel2de-1.0-win7/exampledata/synthetic/16bit/image05.png
- __MACOSX/gel2de-1.0-win7/exampledata/synthetic/16bit/._image05.png
- gel2de-1.0-win7/exampledata/synthetic/16bit/image06 st.png
- __MACOSX/gel2de-1.0-win7/exampledata/synthetic/16bit/._image06 st.png
- gel2de-1.0-win7/exampledata/synthetic/16bit/image06.png
- __MACOSX/gel2de-1.0-win7/exampledata/synthetic/16bit/._image06.png
- gel2de-1.0-win7/exampledata/synthetic/16bit/image07 st.png
- __MACOSX/gel2de-1.0-win7/exampledata/synthetic/16bit/._image07 st.png
- gel2de-1.0-win7/exampledata/synthetic/16bit/image07.png
- __MACOSX/gel2de-1.0-win7/exampledata/synthetic/16bit/._image07.png
- gel2de-1.0-win7/exampledata/synthetic/16bit/image08 st.png
- __MACOSX/gel2de-1.0-win7/exampledata/synthetic/16bit/._image08 st.png
- gel2de-1.0-win7/exampledata/synthetic/16bit/image08.png
- __MACOSX/gel2de-1.0-win7/exampledata/synthetic/16bit/._image08.png
- gel2de-1.0-win7/exampledata/synthetic/16bit/image09 st.png
- __MACOSX/gel2de-1.0-win7/exampledata/synthetic/16bit/._image09 st.png
- gel2de-1.0-win7/exampledata/synthetic/16bit/image09.png
- __MACOSX/gel2de-1.0-win7/exampledata/synthetic/16bit/._image09.png
- gel2de-1.0-win7/exampledata/synthetic/16bit/image10 st.png
- __MACOSX/gel2de-1.0-win7/exampledata/synthetic/16bit/._image10 st.png
- gel2de-1.0-win7/exampledata/synthetic/16bit/image10.png
- __MACOSX/gel2de-1.0-win7/exampledata/synthetic/16bit/._image10.png
- gel2de-1.0-win7/exampledata/synthetic/16bit/image11 st.png
- __MACOSX/gel2de-1.0-win7/exampledata/synthetic/16bit/._image11 st.png
- gel2de-1.0-win7/exampledata/synthetic/16bit/image11.png
- __MACOSX/gel2de-1.0-win7/exampledata/synthetic/16bit/._image11.png
- gel2de-1.0-win7/exampledata/synthetic/16bit/image12 st.png
- __MACOSX/gel2de-1.0-win7/exampledata/synthetic/16bit/._image12 st.png
- gel2de-1.0-win7/exampledata/synthetic/16bit/image12.png
- __MACOSX/gel2de-1.0-win7/exampledata/synthetic/16bit/._image12.png
- gel2de-1.0-win7/exampledata/synthetic/16bit/image13 st.png
- __MACOSX/gel2de-1.0-win7/exampledata/synthetic/16bit/._image13 st.png
- gel2de-1.0-win7/exampledata/synthetic/16bit/image13.png
- __MACOSX/gel2de-1.0-win7/exampledata/synthetic/16bit/._image13.png
- gel2de-1.0-win7/exampledata/synthetic/16bit/image14 st.png
- __MACOSX/gel2de-1.0-win7/exampledata/synthetic/16bit/._image14 st.png
- gel2de-1.0-win7/exampledata/synthetic/16bit/image14.png
- __MACOSX/gel2de-1.0-win7/exampledata/synthetic/16bit/._image14.png
- __MACOSX/gel2de-1.0-win7/exampledata/synthetic/._16bit
- __MACOSX/gel2de-1.0-win7/exampledata/._synthetic
- __MACOSX/gel2de-1.0-win7/._exampledata
- gel2de-1.0-win7/GelCorrelation.exe
- __MACOSX/gel2de-1.0-win7/._GelCorrelation.exe
- gel2de-1.0-win7/Users manual Gel2DE v1.0.pdf
- __MACOSX/gel2de-1.0-win7/._Users manual Gel2DE v1.0.pdf
- __MACOSX/._gel2de-1.0-win7
