# Supplementary material for: Gel2DE - A software tool for correlation analysis of 2D gel electrophoresis data
Source: BMC Bioinformatics. 2013 Jul 6;14:215. doi: 10.1186/1471-2105-14-215 (PMC3710208; doi:10.1186/1471-2105-14-215)
Supplement: Additional file 1 — Gel2DE software distribution. Precompiled Gel2DE executable for Windows 7, with documentation and a synthetic test data set. The distribution is also downloadable from http://code.google.com/p/gel2de. [file 1471-2105-14-215-S1.zip › gel2de-1.0-win7/exampledata/ctf.xml]

<CTF>
	<CTFName>test</CTFName>
	<RGBPoint x="1" r="1" g="0" b="0"/>
	<RGBPoint x="0" r="0" g="0" b="0"/>
	<RGBPoint x="-1" r="0" g="0" b="1"/>
</CTF>	
