# Supplementary material for: Gel2DE - A software tool for correlation analysis of 2D gel electrophoresis data
Source: BMC Bioinformatics. 2013 Jul 6;14:215. doi: 10.1186/1471-2105-14-215 (PMC3710208; doi:10.1186/1471-2105-14-215)
Supplement: Additional file 1 — Gel2DE software distribution. Precompiled Gel2DE executable for Windows 7, with documentation and a synthetic test data set. The distribution is also downloadable from http://code.google.com/p/gel2de. [file 1471-2105-14-215-S1.zip › gel2de-1.0-win7/exampledata/gel_data.xls]

## Sheet: original info
ImageId	PatientId	FileName	Random	Age	Weight
1	A	synthetic\16bit\image01.png	0.905996	20	80
2	B	synthetic\16bit\image02.png	0.687101	21	79
3	C	synthetic\16bit\image03.png	0.60614	22	78
4	D	synthetic\16bit\image04.png	0.094507	23	77
5	E	synthetic\16bit\image05.png	0.159875	24	76
6	F	synthetic\16bit\image06.png	0.43593	25	75
7	G	synthetic\16bit\image07.png	0.566032	26	74
8	H	synthetic\16bit\image08.png	0.638102	27	73
9	I	synthetic\16bit\image09.png	0.441991	28	72
10	J	synthetic\16bit\image10.png	0.832406	29	71
11	K	synthetic\16bit\image11.png	0.458844	30	70
12	L	synthetic\16bit\image12.png	0.0503001	31	69
13	M	synthetic\16bit\image13.png	0.868093	32	68
14	N	synthetic\16bit\image14.png	0.00192401	33	67

## Sheet: mod-info 2 correlation
	Patient	Patient #	Age	Sex		Prev. malignant disease	FAB		CD13	CD14	CD15	CD33	CD34		Kayotype		Flt3 LM	Flt Asp835	NPM-1	WBC	Hb	TPK	Resist.	Surv.	Gel quality (1)	Gel quality (2)
	SSF	1	26	M		Relapse	AML-M2		90	1	19	1	1		46, XY, +8		+	wt	wt				nd
	GR	2	38	M			AML-M3								46XY,t(15;17)		+	wt	wt	20
	AA	3	30	M			AML-M3		(+)	(-)	(-)	(+)	(-)		46XY,t(15;17)		0.6	wt	wt				nd	0
	GVE	4	55	F			AML-M0/1		(+)	(-)	(-)	(-)	(+)		Normal		0.71	wt	wt	38.6	5.6	160	+	12
	EKV	5	86	M		MDS	AML-M2		(+)	(-)	(-)	(+)	(+)		nd		wt	wt	wt				nd	2
	AB	6	29	M			AML-M4		(+)	(-)	(-)	(+)	(+)		46,XY		0.06	0.17	+				+	12
	KF	7	12	F											46,XY		+	wt	wt					25
	MH	8	51	F			AML-M2		(-)	(+)	(-)	(+)	(-)		46,XX		3.04	wt	wt				-	10
	LF	9	68	M			AML-M0		70	12	33	53	80		nd		+	wt	wt				nd
	EG	10	54	F		Cancer mammae	AML-M1		(+)	(-)	nd	(+)	nd		nd		+	wt	wt				nd	nd	1	1
	ABS52	11	51	M		Relapse	AML-M2								45,XY,del(13)(q14?q22)[15]/46,XY[10]		+	wt	wt	1.4
	EA	12	21	M											46, XY, +8		+	wt	wt	6					1
	LS	13	64	M			AML-M1		28	1	3	97	1		nd		+	wt	+				nd
	EOB	14	33	M			AML-M5		(+)	(-)	(-)	(+)	(-)		46,XY		0.9	wt	+				-	9 (Tx)
	Vik	15	75	F		???	AML-M2		nt	nt	nt	nt	nt		nd		+	nd	nd				nd	4
	KGM	16	82	M			AML-M5		(+)	(+)	(+)	(+)	(-)		46,XY		wt	wt	+				+	5
	Bu	17	69	M			AML-M2		(+)	(-)	nd	(+)	(-)		46,XY,inv(16)		wt	wt	wt				-	26
	Asta	18	82	M			AML-M1		(-)	(-)	nd	(+)	(+)		47,XY,+19[8]/46,XY[7]		wt	wt	wt				nd	8
	ALEL	19	51	F		Li-Fraumeni	AML-M0		(+)	(-)	(-)	(+)	(+)		44–46 XX, del(2)(q2?), del(4)(q21?), del5(5)(q21?), i(17)(q10) þ21[cp17]		wt	wt	wt				nd	6
	Askeland	20	67	F			AML-M2		(+)	(+)	nd	(-)	nd		nd		wt	wt	wt				+	8
	ATT (=Atterås)	21	63	M			AML-M1		(+)	(+)	nd	(+)	(+)		Normal		wt	wt	nd	14.5	7	60	+	8		1
	ELL31	22	72	M			AML-M4		nd	nd	nd	nd	(+)		46XY,+8		wt	nd	wt				nd	3
	EN-64	23	42	F			AML-M5		58	90	95	100	1		Normal		wt	+	wt				-	>7
	ES	24	81	M		MDS	AML-M4		(-)	(+)	nd	(-)	(-)		nd		wt	wt	wt	60.5	7	17	nd	1
	GA	25	71	M		MDS	AML-M4		79	8	62	68	2		47XY+8ins(3?;3)		wt	wt	wt				nd	0
	HM	26	46	M			AML-M4		(+)	(+)	nd	(-)	nd		nd		38.65	wt	+	170.5	6.9	23	+	13		1
	HWH	27	74	M		MDS	AML-M5		(+)	(-)	(-)	(+)	(+)		Normal		0.47	wt	wt	73.4	9.7	20	nd	1
	IV	28	55	F			AML-M0/1		(+)	(-)	(-)	(+)	(+)		t(3;3)(q21;q26)		wt	0.77	wt	42.3	10.6	227	nd	14
	J.O. Flåt	29	51	M			AML-M5		(+)	(+)	(+)	(+)	(-)		Normal		wt	wt	+	31.4	9.4	89	-	>89
	JF-72	30	34	M			AML-M1		91	1	1	67	99		Normal		wt	wt	wt				-	>4
	JJ	31	67	M			AML-M0		6	1	8	9	99		del(5)		+	wt	wt				-	>18
	JRH-45	32	62	M			AML-M1		nd	nd	nd	(+)	(+)		Normal		wt	wt	wt				-	>8	1
	K.Øvrehus	33	74	F			AML-M2		nd	nd	nd	nd	nd		nd		wt	wt	wt	28.3	7.5	180	nd	2
	LA	34	70	F		AML, recidiv	AML-M1		(+)	(-)	(+)	(-)	nd		nd		0.74	wt	wt	142	6.7	22	-	72
	MF	35	68	M		MDS	AML-M1		(-)	(-)	nd	(+)	(-)		nd		wt	wt	del?				+	0
	MVR-21	36	82	F			AML-M2		(+)	nd	nd	(+)	nd		nd		0.7	wt	wt				nd	5
	OCT	37	63	M			AML-M1		(+)	(-)	(-)	(-)	(+)		t(3;18)(p12;q12)		wt	wt	wt	1.1	5.2	80	-	64
	OG	38	40	M		MDS	AML-M6		(+)	(-)	(+)	(+)	(+)		Normal		0.98	wt	wt	27.8	9.6	20	+	13
	Ole Korneliussen	39	36	M			AML-M4		99	1	1	93	59		46,XY,inv(16)(p13q22)		wt	wt	wt				-	>60
	Olofs/JEO	40	48	M			AML-M4e		(+)	(-)	(-)	(+)	(+)		46XY, inv16		wt	wt	wt				-	>36
	OMS-44	41	64	F		MDS, AML relapse ???	AML-M4		60	6	21	58	26		42-46,XX,-16,-22		wt	wt	nd				nd	nd
	PL	42	52	M		Relapse	AML-M1		63	3	70	27	94		Multiple		wt	wt	nd				nd	1	1	1
	PMAH	43	60	M			AML-M4		40	8	71	89	68		Normal		0,7/0,02	wt	wt				nd	0
	PO (Olseth)	44	79	M			AML-M4		(-)	(-)	(+)	(+)	(-)		nd		0.07	wt	wt	105	9.9	10	nd	1	1
	RFS	45	81	F		MDS	AML-M1		58	1	3	61	73		Normal		wt	wt	wt				nd	4	1
	RG	46	45	F			AML-M2		(+)	(-)	(-)	(+)	(-)		Normal		0.42	0.07	+	123.5	8.4	34	-	37
	RH	47	75	F			AML-M1		nd	nd	nd	nd	nd		nd		wt	1.4	wt				nd	3	1
	RØS	48	41	F			AML-M4		87	1	34	99	2		Normal		wt	wt	nd				-	>13	1	2
	SH-38	49	67	F			AML-M4		80	3	38	95	79		t(16;16), +22		wt	wt	wt				nd	1
	SOR	50	62	M			AML-M4		79	1	3	33	98		47, XY, +8		wt	wt	wt				+	6
	THO	51	48	M			AML-M5		(+)	(+)	(+)	(+)	(-)		Normal		0.36	wt	wt	63.5	8	29	+	18
	THP-52	52	48	F			AML-M1		9	1	1	98	1		Normal		wt	wt	nd				-	>28
	TL	53	82	M			AML-M?		(+)	(-)	(-)	(+)	(+)		nd		wt	wt	wt	28.5	10.1	77	nd	6
	TWL	54	47	M			AML-M2		nd	nd	nd	nd	nd		nd		wt	wt	wt	14.6	5.7	24	-	15
	ÅB	55	55	M			Atypical		(+)	(-)	(+)	(+)	(-)		Multiple		wt	wt	wt				-	>23
	Aas (=ABA?)	56	45	F			AML-M4		(+)	(+)	(+)	(-)	(-)		Normal		wt	0.88	+	66.9	10.8	22	-	26

## Sheet: Sheet3
							1	2	3
							2	4	7
							3	6	11
							4	8	13
							5	10	18
							6	12	24
							7	14	31
							8	16	40
							9	18	52
							10	20	68
