# Supplementary material for: Gel2DE - A software tool for correlation analysis of 2D gel electrophoresis data
Source: BMC Bioinformatics. 2013 Jul 6;14:215. doi: 10.1186/1471-2105-14-215 (PMC3710208; doi:10.1186/1471-2105-14-215)
Supplement: Additional file 1 — Gel2DE software distribution. Precompiled Gel2DE executable for Windows 7, with documentation and a synthetic test data set. The distribution is also downloadable from http://code.google.com/p/gel2de. [file 1471-2105-14-215-S1.zip › gel2de-1.0-win7/exampledata/gel_data.xls.xml]

<?xml version="1.0" ?>
<Stack>
	<GelImage>
		<ImageId>1</ImageId>
		<PatientId>A</PatientId>
		<FileName>synthetic\16bit\image01.png</FileName>
		<Parameter>
			<Random value="0,91"/>
			<Age value="20"/>
			<Weight value="80"/>
		</Parameter>
	</GelImage>
	<GelImage>
		<ImageId>2</ImageId>
		<PatientId>B</PatientId>
		<FileName>synthetic\16bit\image02.png</FileName>
		<Parameter>
			<Random value="0,69"/>
			<Age value="21"/>
			<Weight value="79"/>
		</Parameter>
	</GelImage>
	<GelImage>
		<ImageId>3</ImageId>
		<PatientId>C</PatientId>
		<FileName>synthetic\16bit\image03.png</FileName>
		<Parameter>
			<Random value="0,61"/>
			<Age value="22"/>
			<Weight value="78"/>
		</Parameter>
	</GelImage>
	<GelImage>
		<ImageId>4</ImageId>
		<PatientId>D</PatientId>
		<FileName>synthetic\16bit\image04.png</FileName>
		<Parameter>
			<Random value="0,09"/>
			<Age value="23"/>
			<Weight value="77"/>
		</Parameter>
	</GelImage>
	<GelImage>
		<ImageId>5</ImageId>
		<PatientId>E</PatientId>
		<FileName>synthetic\16bit\image05.png</FileName>
		<Parameter>
			<Random value="0,16"/>
			<Age value="24"/>
			<Weight value="76"/>
		</Parameter>
	</GelImage>
	<GelImage>
		<ImageId>6</ImageId>
		<PatientId>F</PatientId>
		<FileName>synthetic\16bit\image06.png</FileName>
		<Parameter>
			<Random value="0,44"/>
			<Age value="25"/>
			<Weight value="75"/>
		</Parameter>
	</GelImage>
	<GelImage>
		<ImageId>7</ImageId>
		<PatientId>G</PatientId>
		<FileName>synthetic\16bit\image07.png</FileName>
		<Parameter>
			<Random value="0,57"/>
			<Age value="26"/>
			<Weight value="74"/>
		</Parameter>
	</GelImage>
	<GelImage>
		<ImageId>8</ImageId>
		<PatientId>H</PatientId>
		<FileName>synthetic\16bit\image08.png</FileName>
		<Parameter>
			<Random value="0,64"/>
			<Age value="27"/>
			<Weight value="73"/>
		</Parameter>
	</GelImage>
	<GelImage>
		<ImageId>9</ImageId>
		<PatientId>I</PatientId>
		<FileName>synthetic\16bit\image09.png</FileName>
		<Parameter>
			<Random value="0,44"/>
			<Age value="28"/>
			<Weight value="72"/>
		</Parameter>
	</GelImage>
	<GelImage>
		<ImageId>10</ImageId>
		<PatientId>J</PatientId>
		<FileName>synthetic\16bit\image10.png</FileName>
		<Parameter>
			<Random value="0,83"/>
			<Age value="29"/>
			<Weight value="71"/>
		</Parameter>
	</GelImage>
	<GelImage>
		<ImageId>11</ImageId>
		<PatientId>K</PatientId>
		<FileName>synthetic\16bit\image11.png</FileName>
		<Parameter>
			<Random value="0,46"/>
			<Age value="30"/>
			<Weight value="70"/>
		</Parameter>
	</GelImage>
	<GelImage>
		<ImageId>12</ImageId>
		<PatientId>L</PatientId>
		<FileName>synthetic\16bit\image12.png</FileName>
		<Parameter>
			<Random value="0,05"/>
			<Age value="31"/>
			<Weight value="69"/>
		</Parameter>
	</GelImage>
	<GelImage>
		<ImageId>13</ImageId>
		<PatientId>M</PatientId>
		<FileName>synthetic\16bit\image13.png</FileName>
		<Parameter>
			<Random value="0,87"/>
			<Age value="32"/>
			<Weight value="68"/>
		</Parameter>
	</GelImage>
	<GelImage>
		<ImageId>14</ImageId>
		<PatientId>N</PatientId>
		<FileName>synthetic\16bit\image14.png</FileName>
		<Parameter>
			<Random value="0"/>
			<Age value="33"/>
			<Weight value="67"/>
		</Parameter>
	</GelImage>
</Stack>
