# Supplementary material for: Gel2DE - A software tool for correlation analysis of 2D gel electrophoresis data
Source: BMC Bioinformatics. 2013 Jul 6;14:215. doi: 10.1186/1471-2105-14-215 (PMC3710208; doi:10.1186/1471-2105-14-215)
Supplement: Additional file 1 — Gel2DE software distribution. Precompiled Gel2DE executable for Windows 7, with documentation and a synthetic test data set. The distribution is also downloadable from http://code.google.com/p/gel2de. [file 1471-2105-14-215-S1.zip › gel2de-1.0-win7/exampledata/project.xml]

<project>
    <ParameterFile>gel_data.xls.xml</ParameterFile>
    <RegistrationFile>registration.xml</RegistrationFile>
    <OutputDirectory>output</OutputDirectory>
    <ColorTransferFunction>ctf.xml</ColorTransferFunction>
</project>
