# Supplementary material for: Gel2DE - A software tool for correlation analysis of 2D gel electrophoresis data
Source: BMC Bioinformatics. 2013 Jul 6;14:215. doi: 10.1186/1471-2105-14-215 (PMC3710208; doi:10.1186/1471-2105-14-215)
Supplement: Additional file 2 — The Gel2DE source code. The latest version of this source code will be available through SVN from http://code.google.com/p/gel2de. [file 1471-2105-14-215-S2.zip]

Archive with 53 entries (53 files):
- doc/ChangeLog.txt
- doc/gel2de_userguide_v.1.0.0.doc
- src/direntWin.cpp
- src/direntWin.h
- src/File.cpp
- src/File.h
- src/GelCorrelationAnalysis.cpp
- src/GelCorrelationAnalysis.h
- src/GelCorrelationGUI.cpp
- src/GelCorrelationGUI.h
- src/GelCorrelationGUI3.wxg
- src/GelCorrelationGUI4.wxg
- src/GelImage.cpp
- src/GelImage.h
- src/GelImageStack.cpp
- src/GelImageStack.h
- src/GelImageTransformation.cpp
- src/GelImageTransformation.h
- src/GelImageViewer.cpp
- src/GelImageViewer.h
- src/itkImageToVTKImageFilter.h
- src/itkImageToVTKImageFilter.txx
- src/itkVTKImageToImageFilter.h
- src/itkVTKImageToImageFilter.txx
- src/ProjectConfiguration.cpp
- src/ProjectConfiguration.h
- src/ResultImageViewer.cpp
- src/ResultImageViewer.h
- src/SpearmanRankData.cpp
- src/SpearmanRankData.h
- src/SpearmanRankElement.cpp
- src/SpearmanRankElement.h
- src/SpearmanRankOrderCorrCoeff.cpp
- src/SpearmanRankOrderCorrCoeff.h
- src/StringUtils.cpp
- src/StringUtils.h
- src/tifftest.cpp
- src/tinystr.cpp
- src/tinystr.h
- src/tinyxml.cpp
- src/tinyxml.h
- src/tinyxmlerror.cpp
- src/tinyxmlparser.cpp
- src/TransferFunctionManager.cpp
- src/TransferFunctionManager.h
- src/wxGelImageTable.cpp
- src/wxGelImageTable.h
- src/wxVTKRenderWindowInteractor.cxx
- src/wxVTKRenderWindowInteractor.h
- CMakeLists.txt
- COPYING.LESSER.txt
- COPYING.txt
- README.txt
