# Supplementary material for: Gel2DE - A software tool for correlation analysis of 2D gel electrophoresis data
Source: BMC Bioinformatics. 2013 Jul 6;14:215. doi: 10.1186/1471-2105-14-215 (PMC3710208; doi:10.1186/1471-2105-14-215)
Supplement: Additional file 2 — The Gel2DE source code. The latest version of this source code will be available through SVN from http://code.google.com/p/gel2de. [file 1471-2105-14-215-S2.zip › doc/ChangeLog.txt]

Gel2DE changelog

0.1.8:
- Fix bug in default navigate setting
- Add z-score normalization
- Possible to export raw ROI data without running correlation first
- Display median correlation and p/pt values
- Add ROI select mode

0.1.7:
- Set ROI through dialogue box
- Display ROI coordinates on screen
- Median file exports where incorrectly labelled mean
- CS and CSD files where not rendered after recalculation.
- Set navigate as default mode

0.1.6:
- Fix crash in permutation test when some gels was disabled
- Ignore permutation test -1 values in PT avg calulation
- More verbose logging on project open in gel2de.log
- Include normalization method and blur level in file name
- Update PT values and image after finished PT calculation

0.1.5:
- Gaussian smoothing
- Selectable normalization: None, Mean and Median
- Use ; in export, export also external parameters
- Add tooltips, new progress bar
- Export ROI, include external parameters
- Updated user manual

0.1.4:
- Add permutation test for ROI
- Add permutation test image and text

0.1.3:
- Optimize performance
- Add p-value image
- Change S->P in result image viewer
- Add median calculation, output result in log

0.1.2:
- Replace S with P in result image viewer
- Add sliders for window/level to allow for import of raw data
- Add text format export of aligned unnormalized image stack
