# Supplementary material for: Gel2DE - A software tool for correlation analysis of 2D gel electrophoresis data
Source: BMC Bioinformatics. 2013 Jul 6;14:215. doi: 10.1186/1471-2105-14-215 (PMC3710208; doi:10.1186/1471-2105-14-215)
Supplement: Additional file 2 — The Gel2DE source code. The latest version of this source code will be available through SVN from http://code.google.com/p/gel2de. [file 1471-2105-14-215-S2.zip › src/direntWin.cpp]

/*

  Implementation of POSIX directory browsing functions and types for Win32.
  
    Kevlin Henney (mailto:kevlin@acm.org), March 1997.
    
      Copyright Kevlin Henney, 1997. All rights reserved.
      
        Permission to use, copy, modify, and distribute this software and its
        documentation for any purpose is hereby granted without fee, provided
        that this copyright and permissions notice appear in all copies and
        derivatives, and that no charge may be made for the software and its
        documentation except to cover cost of distribution.
        
          This software is supplied "as is" without express or implied warranty.
          
            But that said, if there are any problems please get in touch.
            
*/
#ifdef _WIN32

#include "direntWin.h"
#include <errno.h>
#include <io.h>
#include <stdlib.h>
#include <string.h>

struct DIR
{
   long                handle; /* -1 for failed rewind */
   struct _finddata_t  info;
   struct dirent       result; /* d_name null iff first time */
   char                *name;  /* NTBS */
};

DIR* opendir(const char *name)
{
   DIR *dir = 0;
   
   if(name && name[0])
   {
      size_t base_length = strlen(name);
      const char *all = /* the root directory is a special case... */
         strchr("/\\", name[base_length - 1]) ? "*" : "/*";
      
      if((dir = (DIR *) malloc(sizeof *dir)) != 0 &&
         (dir->name = (char *) malloc(base_length + strlen(all) + 1)) != 0)
      {
         strcat(strcpy(dir->name, name), all);
         
         if((dir->handle = _findfirst(dir->name, &dir->info)) != -1)
         {
            dir->result.d_name = 0;
         }
         else /* rollback */
         {
            free(dir->name);
            free(dir);
            dir = 0;
         }
      }
      else /* rollback */
      {
         free(dir);
         dir   = 0;
         errno = ENOMEM;
      }
   }
   else
   {
      errno = EINVAL;
   }
   
   return dir;
}

int closedir(DIR *dir)
{
   int result = -1;
   
   if(dir)
   {
      if(dir->handle != -1)
      {
         result = _findclose(dir->handle);
      }
      
      free(dir->name);
      free(dir);
   }
   
   if(result == -1) /* map all errors to EBADF */
   {
      errno = EBADF;
   }
   
   return result;
}

struct dirent* readdir(DIR *dir)
{
   struct dirent *result = 0;
   
   if(dir && dir->handle != -1)
   {
      if(!dir->result.d_name || _findnext(dir->handle, &dir->info) != -1)
      {
         result         = &dir->result;
         result->d_name = dir->info.name;
      }
   }
   else
   {
      errno = EBADF;
   }
   
   return result;
}

void rewinddir(DIR *dir)
{
   if(dir && dir->handle != -1)
   {
      _findclose(dir->handle);
      dir->handle = _findfirst(dir->name, &dir->info);
      dir->result.d_name = 0;
   }
   else
   {
      errno = EBADF;
   }
}

#endif
