# Supplementary material for: Gel2DE - A software tool for correlation analysis of 2D gel electrophoresis data
Source: BMC Bioinformatics. 2013 Jul 6;14:215. doi: 10.1186/1471-2105-14-215 (PMC3710208; doi:10.1186/1471-2105-14-215)
Supplement: Additional file 2 — The Gel2DE source code. The latest version of this source code will be available through SVN from http://code.google.com/p/gel2de. [file 1471-2105-14-215-S2.zip › src/GelCorrelationGUI3.wxg]

<?xml version="1.0"?>
<!-- generated by wxGlade 0.6.3 on Thu Aug 07 13:24:21 2008 -->

<application path="C:\MedVis\gel2de\GelCorrelation\GelCorrelationGUI.h" name="" class="" option="0" language="C++" top_window="frame_1" encoding="ISO-8859-15" use_gettext="0" overwrite="0" use_new_namespace="1" for_version="2.8" is_template="0">
    <object class="GelImageAnalysisFrame" name="frame_1" base="EditFrame">
        <style>wxDEFAULT_FRAME_STYLE</style>
        <title>frame_1</title>
        <menubar>1</menubar>
        <object class="wxMenuBar" name="frame_1_menubar" base="EditMenuBar">
            <menus>
                <menu name="File" itemid="1" label="File">
                    <item>
                        <label>Open...</label>
                        <id>2</id>
                        <name>Open</name>
                    </item>
                    <item>
                        <label>Save...</label>
                        <id>3</id>
                        <name>Save</name>
                        <handler>SaveFile</handler>
                    </item>
                </menu>
            </menus>
        </object>
        <object class="wxBoxSizer" name="sizer_1" base="EditBoxSizer">
            <orient>wxVERTICAL</orient>
            <object class="sizeritem">
                <flag>wxEXPAND</flag>
                <border>0</border>
                <option>1</option>
                <object class="wxPanel" name="panel_1" base="EditPanel">
                    <style>wxTAB_TRAVERSAL</style>
                    <object class="wxGridSizer" name="wx_ViewConsoleSizer" base="EditGridSizer">
                        <hgap>0</hgap>
                        <rows>2</rows>
                        <cols>1</cols>
                        <vgap>0</vgap>
                        <object class="sizeritem">
                            <flag>wxEXPAND</flag>
                            <border>0</border>
                            <option>1</option>
                            <object class="wxFlexGridSizer" name="wx_ViewSizer" base="EditFlexGridSizer">
                                <hgap>0</hgap>
                                <rows>1</rows>
                                <cols>4</cols>
                                <vgap>0</vgap>
                                <object class="sizeritem">
                                    <flag>wxEXPAND</flag>
                                    <border>0</border>
                                    <option>1</option>
                                    <object class="wxBoxSizer" name="grid_sizer_2" base="EditBoxSizer">
                                        <orient>wxVERTICAL</orient>
                                        <object class="sizerslot" />
                                        <object class="sizeritem">
                                            <border>0</border>
                                            <option>0</option>
                                            <object class="wxButton" name="wx_calcCorr" base="EditButton">
                                                <label>Calculate corr</label>
                                                <tooltip>Click to calculate correlation</tooltip>
                                                <id>101</id>
                                                <events>
                                                    <handler event="EVT_BUTTON">CalcCorrClicked</handler>
                                                </events>
                                            </object>
                                        </object>
                                        <object class="sizeritem">
                                            <border>0</border>
                                            <option>0</option>
                                            <object class="wxRadioBox" name="wx_imgselector" base="EditRadioBox">
                                                <style>wxRA_SPECIFY_ROWS</style>
                                                <selection>0</selection>
                                                <dimension>0</dimension>
                                                <label>Image type</label>
                                                <id>301</id>
                                                <choices>
                                                    <choice>Data</choice>
                                                    <choice>Standard</choice>
                                                </choices>
                                                <events>
                                                    <handler event="EVT_RADIOBOX">ImageTypeChanged</handler>
                                                </events>
                                            </object>
                                        </object>
                                        <object class="sizeritem">
                                            <border>0</border>
                                            <option>0</option>
                                            <object class="wxRadioBox" name="wx_zoomNavigateRadio" base="EditRadioBox">
                                                <style>wxRA_SPECIFY_ROWS</style>
                                                <selection>0</selection>
                                                <dimension>0</dimension>
                                                <label>Interaction mode</label>
                                                <id>302</id>
                                                <choices>
                                                    <choice>Register</choice>
                                                    <choice>Navigate</choice>
                                                </choices>
                                                <events>
                                                    <handler event="EVT_RADIOBOX">NavigationModeChanged</handler>
                                                </events>
                                            </object>
                                        </object>
                                        <object class="sizerslot" />
                                    </object>
                                </object>
                                <object class="sizeritem">
                                    <flag>wxEXPAND</flag>
                                    <border>0</border>
                                    <option>1</option>
                                    <object class="wxFlexGridSizer" name="wx_GelImageSizer" base="EditFlexGridSizer">
                                        <hgap>0</hgap>
                                        <rows>3</rows>
                                        <cols>2</cols>
                                        <vgap>0</vgap>
                                        <object class="sizerslot" />
                                        <object class="sizerslot" />
                                        <object class="sizeritem">
                                            <flag>wxEXPAND</flag>
                                            <border>0</border>
                                            <option>1</option>
                                            <object class="wxFlexGridSizer" name="grid_sizer_1" base="EditFlexGridSizer">
                                                <hgap>0</hgap>
                                                <rows>1</rows>
                                                <cols>1</cols>
                                                <vgap>0</vgap>
                                                <object class="sizeritem">
                                                    <flag>wxALIGN_BOTTOM</flag>
                                                    <border>0</border>
                                                    <option>0</option>
                                                    <object class="wxSlider" name="wx_FixedIntensitySlider" base="EditSlider">
                                                        <style>wxSL_HORIZONTAL|wxSL_AUTOTICKS|wxSL_LABELS</style>
                                                        <id>202</id>
                                                        <range>0, 100</range>
                                                        <events>
                                                            <handler event="EVT_COMMAND_SCROLL">IntensityFixedChanged</handler>
                                                        </events>
                                                    </object>
                                                </object>
                                                <object class="sizerslot" />
                                                <object class="sizerslot" />
                                            </object>
                                        </object>
                                        <object class="sizeritem">
                                            <border>0</border>
                                            <option>0</option>
                                            <object class="wxChoice" name="wx_resultMode" base="EditChoice">
                                                <selection>0</selection>
                                                <id>501</id>
                                                <choices>
                                                    <choice>Raw correlation (C)</choice>
                                                    <choice>Sign wght (C*S)</choice>
                                                    <choice>StdDev wght (C*S*D)</choice>
                                                    <choice>Sign (S)</choice>
                                                    <choice>StdDev (D)</choice>
                                                </choices>
                                                <events>
                                                    <handler event="EVT_CHOICE">ResultModeChanged</handler>
                                                </events>
                                            </object>
                                        </object>
                                        <object class="sizerslot" />
                                        <object class="sizerslot" />
                                    </object>
                                </object>
                                <object class="sizerslot" />
                                <object class="sizerslot" />
                            </object>
                        </object>
                        <object class="sizeritem">
                            <flag>wxEXPAND</flag>
                            <border>0</border>
                            <option>1</option>
                            <object class="wxFlexGridSizer" name="grid_sizer_3" base="EditFlexGridSizer">
                                <hgap>0</hgap>
                                <rows>2</rows>
                                <cols>1</cols>
                                <vgap>0</vgap>
                                <object class="sizeritem">
                                    <flag>wxEXPAND</flag>
                                    <border>0</border>
                                    <option>1</option>
                                    <object class="wxGrid" name="wx_gridFileList" base="EditGrid">
                                        <rows_number>0</rows_number>
                                        <id>401</id>
                                        <columns>
                                            <column size="-1">Kol1</column>
                                            <column size="-1">B</column>
                                            <column size="-1">C</column>
                                            <column size="-1">D</column>
                                        </columns>
                                        <selection_mode>wxGrid.wxGridSelectCells</selection_mode>
                                        <enable_grid_lines>1</enable_grid_lines>
                                        <enable_grid_resize>1</enable_grid_resize>
                                        <enable_editing>1</enable_editing>
                                        <create_grid>1</create_grid>
                                        <enable_row_resize>1</enable_row_resize>
                                        <events>
                                            <handler event="EVT_GRID_CMD_CELL_LEFT_DCLICK">CellSelected</handler>
                                        </events>
                                        <enable_col_resize>1</enable_col_resize>
                                    </object>
                                </object>
                                <object class="sizerslot" />
                            </object>
                        </object>
                    </object>
                </object>
            </object>
        </object>
    </object>
</application>
