# Supplementary material for: Gel2DE - A software tool for correlation analysis of 2D gel electrophoresis data
Source: BMC Bioinformatics. 2013 Jul 6;14:215. doi: 10.1186/1471-2105-14-215 (PMC3710208; doi:10.1186/1471-2105-14-215)
Supplement: Additional file 2 — The Gel2DE source code. The latest version of this source code will be available through SVN from http://code.google.com/p/gel2de. [file 1471-2105-14-215-S2.zip › src/itkVTKImageToImageFilter.h]

/*=========================================================================

  Program:   Insight Segmentation & Registration Toolkit
  Module:    $RCSfile: itkVTKImageToImageFilter.h,v $
  Language:  C++
  Date:      $Date: 2004-04-25 21:35:10 $
  Version:   $Revision: 1.5 $

  Copyright (c) 2002 Insight Consortium. All rights reserved.
  See ITKCopyright.txt or http://www.itk.org/HTML/Copyright.htm for details.

     This software is distributed WITHOUT ANY WARRANTY; without even 
     the implied warranty of MERCHANTABILITY or FITNESS FOR A PARTICULAR 
     PURPOSE.  See the above copyright notices for more information.

=========================================================================*/
#ifndef __itkVTKImageToImageFilter_h
#define __itkVTKImageToImageFilter_h

#include "itkVTKImageImport.h"
#include "vtkImageExport.h"
#include "vtkImageData.h"

#ifndef vtkFloatingPointType
#define vtkFloatingPointType float
#endif

namespace itk
{
  
/** \class VTKImageToImageFilter
 * \brief Converts a VTK image into an ITK image and plugs a 
 *  vtk data pipeline to an ITK datapipeline.   
 *
 *  This class puts together an itkVTKImageImporter and a vtkImageExporter.
 *  It takes care of the details related to the connection of ITK and VTK
 *  pipelines. The User will perceive this filter as an adaptor to which
 *  a vtkImage can be plugged as input and an itk::Image is produced as 
 *  output.
 * 
 * \ingroup   ImageFilters     
 */
template <class TOutputImage >
class ITK_EXPORT VTKImageToImageFilter : public ProcessObject
{
public:
  /** Standard class typedefs. */
  typedef VTKImageToImageFilter       Self;
  typedef ProcessObject             Superclass;
  typedef SmartPointer<Self>        Pointer;
  typedef SmartPointer<const Self>  ConstPointer;

  /** Method for creation through the object factory. */
  itkNewMacro(Self);
  
  /** Run-time type information (and related methods). */
  itkTypeMacro(VTKImageToImageFilter, ProcessObject);

  /** Some typedefs. */
  typedef TOutputImage OutputImageType;
  typedef typename    OutputImageType::ConstPointer    OutputImagePointer;
  typedef VTKImageImport< OutputImageType >   ImporterFilterType; 
  typedef typename ImporterFilterType::Pointer         ImporterFilterPointer;
 
  /** Get the output in the form of a vtkImage. 
      This call is delegated to the internal vtkImageImporter filter  */
  const OutputImageType *  GetOutput() const;

  /** Set the input in the form of a vtkImageData */
  void SetInput( vtkImageData * );

  /** Return the internal VTK image exporter filter.
      This is intended to facilitate users the access 
      to methods in the exporter */
  vtkImageExport * GetExporter() const;

  /** Return the internal ITK image importer filter.
      This is intended to facilitate users the access 
      to methods in the importer */
  ImporterFilterType * GetImporter() const;
  
  /** This call delegate the update to the importer */
  void Update();
  
protected:
  VTKImageToImageFilter(); 
  virtual ~VTKImageToImageFilter(); 

private:
  VTKImageToImageFilter(const Self&); //purposely not implemented
  void operator=(const Self&); //purposely not implemented

  ImporterFilterPointer       m_Importer;
  vtkImageExport            * m_Exporter;

};

} // end namespace itk

#ifndef ITK_MANUAL_INSTANTIATION
#include "itkVTKImageToImageFilter.txx"
#endif

#endif
