# Supplementary material for: Gel2DE - A software tool for correlation analysis of 2D gel electrophoresis data
Source: BMC Bioinformatics. 2013 Jul 6;14:215. doi: 10.1186/1471-2105-14-215 (PMC3710208; doi:10.1186/1471-2105-14-215)
Supplement: Additional file 2 — The Gel2DE source code. The latest version of this source code will be available through SVN from http://code.google.com/p/gel2de. [file 1471-2105-14-215-S2.zip › src/tifftest.cpp]

#include <itkImage.h>
#include "itkImageFileReader.h"
#include "itkImageFileWriter.h"

#include<iostream>

/*
void main(int argc, char* argv)
{
	typedef unsigned short PixelType;
	//typedef unsigned char PixelType;
	typedef itk::Image<PixelType, 2> ImageType;
	typedef itk::ImageFileReader<ImageType> Reader;
	typedef itk::ImageFileWriter<ImageType> Writer;

	Reader::Pointer reader = Reader::New();
	Writer::Pointer writer = Writer::New();

	reader->ReleaseDataFlagOn();
	writer->SetInput(reader->GetOutput());

	reader->SetFileName("C:\\test\\tiffupdatetest\\Nr1-1 p53.tif");
	writer->SetFileName("C:\\test\\tiffupdatetest\\output.png");


	writer->Write();
	writer->Update();

	reader->UpdateLargestPossibleRegion();
}


*/
