# Supplementary material for: Gel2DE - A software tool for correlation analysis of 2D gel electrophoresis data
Source: BMC Bioinformatics. 2013 Jul 6;14:215. doi: 10.1186/1471-2105-14-215 (PMC3710208; doi:10.1186/1471-2105-14-215)
Supplement: Additional file 2 — The Gel2DE source code. The latest version of this source code will be available through SVN from http://code.google.com/p/gel2de. [file 1471-2105-14-215-S2.zip › src/wxGelImageTable.cpp]

#include "wxGelImageTable.h"


//TO BE IMPLEMENTED!!!

/*
wxGelImageTable::wxGelImageTable(void)
{
}

wxGelImageTable::~wxGelImageTable(void)
{
}

int wxGelImageTable::GetNumberRows()
{
	return m_analysis->GetGelImages()->size();
}

int wxGelImageTable::GetNumberCols()
{
	return 2 + m_analysis->getAllParameterTypes();

}

wxString wxGelImageTable::GetValue(int row, int col)
{
	GelImage *aGelImage = *(m_analysis->GetGelImages())[row];
	return wxString("");

}
void SetValue(int row, int col, const wxString& value)
{
}


bool wxGelImageTable::IsEmptyCell(int row, int col)
{
	return TRUE;
}
*/
