# Supplementary material for: Gel2DE - A software tool for correlation analysis of 2D gel electrophoresis data
Source: BMC Bioinformatics. 2013 Jul 6;14:215. doi: 10.1186/1471-2105-14-215 (PMC3710208; doi:10.1186/1471-2105-14-215)
Supplement: Additional file 2 — The Gel2DE source code. The latest version of this source code will be available through SVN from http://code.google.com/p/gel2de. [file 1471-2105-14-215-S2.zip › src/wxGelImageTable.h]

#pragma once
/*
#include<wx/grid.h>
#include<vector>
#include "GelImage.h"
#include "GelCorrelationAnalysis.h"

class wxGelImageTable : wxGridTableBase
{
public:
	wxGelImageTable(void);
	~wxGelImageTable(void);

	int GetNumberRows();
	int GetNumberCols();
	bool IsEmptyCell();
	wxString GetValue(int row, int col);
	void SetValue(int row, int col, const wxString& value);

private:
	GelCorrelationAnalysis* m_analysis;
};
*/
