# Supplementary material for: Gel2DE - A software tool for correlation analysis of 2D gel electrophoresis data
Source: BMC Bioinformatics. 2013 Jul 6;14:215. doi: 10.1186/1471-2105-14-215 (PMC3710208; doi:10.1186/1471-2105-14-215)
Supplement: Additional file 2 — The Gel2DE source code. The latest version of this source code will be available through SVN from http://code.google.com/p/gel2de. [file 1471-2105-14-215-S2.zip › src/wxVTKRenderWindowInteractor.h]

/*=========================================================================

  Program:   Visualization Toolkit
  Module:    $RCSfile: wxVTKRenderWindowInteractor.h,v $
  Language:  C++
  Date:      $Date: 2009/03/03 16:20:43 $
  Version:   $Revision: 1.24 $

  Copyright (c) 1993-2002 Ken Martin, Will Schroeder, Bill Lorensen 
  All rights reserved.
  See Copyright.txt or http://www.kitware.com/Copyright.htm for details.

     This software is distributed WITHOUT ANY WARRANTY; without even 
     the implied warranty of MERCHANTABILITY or FITNESS FOR A PARTICULAR 
     PURPOSE.  See the above copyright notice for more information.

=========================================================================*/

// .NAME  wxVTKRenderWindowInteractor - class to enable VTK to render to 
// and interact with wxWindow.
// .SECTION Description
//  wxVTKRenderWindowInteractor provide a VTK widget for wxWindow. This class
// was completely rewrote to have the 'Look & Feel' of the python version:
// wxVTKRenderWindowInteractor.py
// .SECTION Caveats 
//  - There is a know bug that prevent this class to works for more info see 
// WX_USE_X_CAPTURE. This bug only affect wxGTK from 2.3.2 to wxGTK 2.4.0.
//  - Furthermore this class is tempated over either wxWindows or wxGLCanvas,
// in wxWindows 2.3.1 and earlier, the wxGLCanvas had scroll bars, you can avoid
// this effect by playing with WX_BASE_CLASS at your risk (you might end up with
// lot of flickering.)
//  - This class might not be easily readable as it tried to work with VTK 3.2
//  and 4.x. This class doesn't support reparenting with VTK 4.2 and earlier.
// .SECTION see also
// wxVTKRenderWindowInteractor.py wxVTKRenderWindow.py

#ifndef _wxVTKRenderWindowInteractor_h_
#define _wxVTKRenderWindowInteractor_h_

// For compilers that support precompilation, includes "wx/wx.h".
#include "wx/wxprec.h"

#ifdef __BORLANDC__
#  pragma hdrstop
#endif

#ifndef WX_PRECOMP
#include <wx/wx.h>
#endif

#include <wx/timer.h>
#include <wx/dcclient.h>

// vtk includes
#include "vtkRenderWindowInteractor.h"
#include "vtkRenderWindow.h"

#define USE_WXGLCANVAS

#if defined(__WXGTK__) && defined(USE_WXGLCANVAS)
#  if wxUSE_GLCANVAS
#    include <wx/glcanvas.h>
#  else
#    error "problem of wxGLCanvas, you need to build wxWidgets with opengl"
#  endif //wxUSE_GLCANVAS
#endif //__WXGTK__

// Motif version (renamed into wxX11 for wxWindow 2.4 and newer)
#if defined(__WXMOTIF__) 
# error This GUI is not supported by wxVTKRenderWindowInteractor for now
#endif

// wx forward declarations
class wxPaintEvent;
class wxMouseEvent;
class wxTimerEvent;
class wxKeyEvent;
class wxSizeEvent;

#if defined(__WXGTK__) && defined(USE_WXGLCANVAS)
class wxVTKRenderWindowInteractor : public wxGLCanvas, public vtkRenderWindowInteractor
#else
class wxVTKRenderWindowInteractor : public wxWindow, public vtkRenderWindowInteractor
#endif //__WXGTK__
{
  DECLARE_DYNAMIC_CLASS(wxVTKRenderWindowInteractor)
  
  public:
    //constructors
    wxVTKRenderWindowInteractor();

    wxVTKRenderWindowInteractor(wxWindow *parent,
                                wxWindowID id,
                                const wxPoint &pos = wxDefaultPosition,
                                const wxSize &size = wxDefaultSize,
                                long style = wxWANTS_CHARS | wxNO_FULL_REPAINT_ON_RESIZE,
                                const wxString &name = wxPanelNameStr);
    vtkTypeRevisionMacro(wxVTKRenderWindowInteractor,vtkRenderWindowInteractor);
    static wxVTKRenderWindowInteractor * New();
    void PrintSelf(ostream& os, vtkIndent indent);

	  //destructor
    ~wxVTKRenderWindowInteractor();

    // vtkRenderWindowInteractor overrides
    void Initialize();
    void Enable();
    bool Enable(bool enable);
    void Disable();
    void Start();
    void UpdateSize(int x, int y);
    int CreateTimer(int timertype);
    int DestroyTimer();
    void TerminateApp() {};

    // event handlers
    void OnPaint(wxPaintEvent &event);
    void OnEraseBackground (wxEraseEvent& event);
    void OnMotion(wxMouseEvent &event);

    void OnButtonDown(wxMouseEvent &event);
    void OnButtonUp(wxMouseEvent &event);
#if !(VTK_MAJOR_VERSION == 3 && VTK_MINOR_VERSION == 1)
    void OnEnter(wxMouseEvent &event);
    void OnLeave(wxMouseEvent &event);
    void OnMouseWheel(wxMouseEvent& event);
#if wxCHECK_VERSION(2, 8, 0)
    void OnMouseCaptureLost(wxMouseCaptureLostEvent& event);
#endif
    void OnKeyDown(wxKeyEvent &event);
    void OnKeyUp(wxKeyEvent &event);
    void OnChar(wxKeyEvent &event);
#endif
    void OnTimer(wxTimerEvent &event);
    void OnSize(wxSizeEvent &event);

    void Render();
    void SetRenderWhenDisabled(int newValue);

    // Description:
    // Prescribe that the window be created in a stereo-capable mode. This
    // method must be called before the window is realized. Default if off.
    vtkGetMacro(Stereo,int);
    vtkBooleanMacro(Stereo,int);
    virtual void SetStereo(int capable);

    // Description:
    // As CaptureMouse could be a problem sometimes on a window box
    // This method allow to set or not the CaptureMouse.
    // This method actually will works only if WX_USE_X_CAPTURE was set to 1
    vtkSetMacro(UseCaptureMouse,int);
    vtkBooleanMacro(UseCaptureMouse,int);

#if VTK_MAJOR_VERSION > 5 || (VTK_MAJOR_VERSION == 5 && VTK_MINOR_VERSION >= 2)
  protected:
    virtual int InternalCreateTimer(int timerId, int timerType, unsigned long duration);
    virtual int InternalDestroyTimer(int platformTimerId);
#endif

  protected:
    wxTimer timer;
    int ActiveButton;
    long GetHandleHack();
    int Stereo;
    
  private:
    long Handle;
    bool Created;
    int RenderWhenDisabled;
    int UseCaptureMouse;

    DECLARE_EVENT_TABLE()
};

#endif //_wxVTKRenderWindowInteractor_h_
