# Supplementary material for: Gel2DE - A software tool for correlation analysis of 2D gel electrophoresis data
Source: BMC Bioinformatics. 2013 Jul 6;14:215. doi: 10.1186/1471-2105-14-215 (PMC3710208; doi:10.1186/1471-2105-14-215)
Supplement: Additional file 2 — The Gel2DE source code. The latest version of this source code will be available through SVN from http://code.google.com/p/gel2de. [file 1471-2105-14-215-S2.zip › README.txt]

This is the README for the Gel2DE source distribution.

For User guide for the application, please refer to doc/gel2de_userguide_v.1.0.0.doc
Also have a look at the google code hosted project wiki http://code.google.com/p/gel2de/


Compiling the application from source:
----------------------------------

The software has been compiled under Windows 7 using Microsoft Visual Studio 2008.
The build configuration system is cmake.

Dependencies:
----------------------------------
To build the library, one must link against VTK, ITK and wxWidgets. These are the version that has been successfully built against:

VTK 5.10.0 
ITK 4.2.0
wxWidgets 2.8.12

For questions or to report issues, we again refer to the google code project page:
http://code.google.com/p/gel2de/
